# Supplementary material for: Utility analysis and demonstration of real-world clinical texts: A case study on Japanese cancer-related EHRs
Source: PLoS One. 2024 Sep 11;19(9):e0310432. doi: 10.1371/journal.pone.0310432 (PMC11389901; doi:10.1371/journal.pone.0310432)
Supplement: S1 File — Surface expressions derived from private in-hospital texts in Japanese (TEXT). For readability, we have used their English translations. These surface expressions, which are often symptom-like phrases, are categorized as parent diseases and labeled with corresponding ICD codes. We further label each surface expression with relevance to frequent adverse effects of anti-cancer drugs, such as stomatitis, peripheral neuropathy, and hand-foot syndrome (e.g., <stomatitis> and <peripheral neuropathy>). The original table has eight relevant labels containing binary values (1 if relevant and 0 otherwise). The samples were randomly selected from entries relevant to stomatitis or peripheral neuropathy. (XLSX) [file pone.0310432.s001.xlsx]

## Sheet: Sheet 1
Surface expression (ja)	Surface expression (en; translated)	Subcategory	Major category	ICD10 code	Standard term	<stomatitis>	<peripheral neuropathy>	<hand-foot syndrome>	……
手足しびれＧ１程度	Numbness in limbs G1 approx.	peripheral neuropathy	neurotoxicity	R208	Numbness in the extremities	0	1	1	…
末梢神経傷害Ｇ１	Peripheral nerve injury G1	peripheral neuropathy	neurotoxicity	G629	Peripheral neuropathy	0	1	0	…
右下肢脱力感	Right lower limb weakness	peripheral neuropathy	neurotoxicity	R298	Lower limb weakness	0	1	0	…
両下肢脱力感	Weakness in both lower limbs	peripheral neuropathy	neurotoxicity	R298	Lower limb weakness	0	1	0	…
口腔粘膜炎軽度	Mild oral mucositis	stomatitis	gastrointestinal toxicity	K121	stomatitis	1	0	0	…
手足痺れ	Hand and foot numbness	peripheral neuropathy	neurotoxicity	R208	Numbness in the extremities	0	1	1	…
下肢脱力	lower limb weakness	peripheral neuropathy	neurotoxicity	R298	Lower limb weakness	0	1	0	…
痛覚過敏	hyperalgesia	peripheral neuropathy	neurotoxicity	R203	Hypersensitivity to warmth and pain	0	1	1	…
……	…	…	…	…	…	…	…	…	…
