# Supplementary material for: Utility analysis and demonstration of real-world clinical texts: A case study on Japanese cancer-related EHRs
Source: PLoS One. 2024 Sep 11;19(9):e0310432. doi: 10.1371/journal.pone.0310432 (PMC11389901; doi:10.1371/journal.pone.0310432)
Supplement: S2 File — (XLSX) [file pone.0310432.s002.xlsx]

## Sheet: Sheet1
Alzheimer’s disease	Breast cancer	Diabetes	HIV infection	Hypercholesterolemia	Hypertension	Parkinson’s disease	Rheumatism
Galantamine Hydrobromide	Abemaciclib	Miglitol	Rilpivirine	Simvastatin	Lisinopril	Safinamide Mesilate	Bucillamine
Rivastigmine	Palbociclib	Maltose Hydrate	Atazanavir Sulfate	Icosapentaenoic Acid	Amosulalol	Levodopa	Salazosulfapyridine
Memantine Hydrochloride	Lapatinib Tosilate Hydrate	Xylitol	Doravirine	Elastase	Barnidipine	Piroheptine Hydrochloride	Methotrexate
Donepezil	Trastuzumab	Mitiglinide Calcium Hydrate	Bictegravir Sodium	Fenofibrate	Betaxolol	Mazaticol Hydrochloride Hydrate
	Pertuzumab	Insulin Detemir	Maraviroc	Probucol	Felodipine	Pergolide Mesilate
		Tirzepatide	Darunavir Ethanolate	Bezafibrate	Metoprolol	Apomorphine
		Buformin Hydrochloride	Abacavir Sulfate	Ethyl Icosapentate	Nicardipine	Istradefylline
		Linagliptin	Dolutegravir Sodium	Pravastatin Sodium	Irbesartan	Apomorphine Hydrochloride Hydrate
		Nateglinide	Darunavir Ethanolate	Pemafibrate	Bevantolol hydrochloride	Rasagiline Mesilate
		Omarigliptin	Efavirenz		Triamterene	Selegiline Hydrochloride
		Alogliptin Benzoate	Elvitegravir		Treprostinil	Foslevodopa
		Dapagliflozin Propylene Glycolate Hydrate	Dolutegravir Sodium		Hydrochlorothiazide	Opicapone
		Glyclopyramide	Etravirine		Acebutolo	Entacapone
		Pioglitazone Hydrochloride	Zidovudine		Candesartan Cilexetil	Carbidopa Hydrate
		Liraglutide	Maraviroc		Eplerenone	Ropinirole Hydrochloride
		Insulin Lispro	Fosamprenavir Calcium Hydrate		Azelnidipine
		Acarbose	Cabotegravir Sodium		Carteolol Hydrochloride Latanoprost
		Insulin Degludec	Lopinavir		Efonidipine hydrochloride ethanolate
		Lixisenatide	Nevirapine		Alacepril
		Anagliptin	Emtricitabine		Benzylhydrochlorothiazide
		Insulin human	Cabotegravir		Labetalol Hydrochloride
		Empagliflozin	Enfuvirtide		Furosemide
		Dulaglutide	Azidothymidine		Propranolol Hydrochloride
		Acetohexamide	Ritonavir		Captopril
		Saxagliptin hydrate	Raltegravir Potassium		valsartan
		Dapagliflozin propanediol			Clonidine Hydrochloride, Clonidine
		Exenatide			Bisoprolol Fumarate
		Sitagliptin phosphate hydrate			Imidapril Hydrochloride
		Voglibose			Bisoprolol
		Insulin			Urapidil
		Sitagliptin Phosphate Hydrate			Tadalafil
		Glimepiride			Epoprostenol Sodium
		Insulin glulisine			Pindolol
		Semaglutide			Guanabenz Acetate
		Ipragliflozin			Doxazosin Mesilate
		Glyburide			Enalapril Maleate
		Glibenclamide			Temocapril Hydrochloride
		Teneligliptin			Tripamide
		Trelagliptin Succinate			Nifedipine
		Vildagliptin			Trichlormethiazide
		Canagliflozin			Cilnidipine
		Saxagliptin Hydrate			Delapril Hydrochloride
		Tofogliflozin Hydrate			Benazepril Hydrochloride
		Insulin Aspart			Hydralazine Hydrochloride
		Luseogliflozin Hydrate			Perindopril Erbumine
		Gliclazide			Nilvadipine
		Repaglinide			Manidipine Hydrochloride
		Imeglimin Hydrochloride			Aliskiren Fumarate
		Insulin Glargine			Sildenafil Citrate
					Indapamide
					Nadolol
					Celiprolol Hydrochloride
					Olmesartan Medoxomil
					Terazosin Hydrochloride Hydrate
					Carvedilol
					Benidipine Hydrochloride
					Losartan Potassium
					Arotinolol Hydrochloride
					Atenolol
					Prazosin Hydrochloride
					Diltiazem Hydrochloride
					Bunazosin Hydrochloride
					Methyldopa Hydrate
					Telmisartan
					Mefruside
					Amlodipine Besilate
					Trandolapril
					Iloprost
					Nitrendipine
