# Supplementary material for: Utility analysis and demonstration of real-world clinical texts: A case study on Japanese cancer-related EHRs
Source: PLoS One. 2024 Sep 11;19(9):e0310432. doi: 10.1371/journal.pone.0310432 (PMC11389901; doi:10.1371/journal.pone.0310432)
Supplement: S1 Table — These concepts include several pharmaceutical ingredients. (XLSX) [file pone.0310432.s003.xlsx]

## Sheet: Sheet1
	TABLE			TEXT
	Concept	Freq.		Concept	Freq.
1	Sodium Chloride	1781661		Amlodipine Besilate	16880
2	SOLDEM (generic name)	444045		Furosemide	14600
3	Glucose	290269		Antibiotics	14569
4	Insulin Degludec (Genetical Recombination)	257708		Aspirin	13521
5	Tazobactam & Piperacillin Hydrate	248627		Loxoprofen Sodium Hydrate	10625
6	VEEN (generic name)	245581		Warfarin Potassium	10456
7	BFLUID (generic name)	200456		Acetaminophen	10015
8	Acetaminophen	140555		Magnesium Oxide	9691
9	Famotidine	137422		Sennoside	7289
10	Heparin Sodium	133860		Esomeprazole Magnesium Hydrate	7187
11	Meropenem Hydrate	119842		Mecobalamin	7055
12	Insulin Aspart (Genetical Recombination)	118998		Rebamipide	6886
13	Omeprazole Sodium	109659		Sulfamethoxazole & Trimethoprim	6826
14	Thiamine Disulfide Phosphate, Pyridoxine Hydrochloride, & Cyanocobalamin	103943		Brotizolam	6772
15	Lansoprazole	96075		Rabeprazole Sodium	6498
16	Cefazolin Sodium Hydrate	77348		Famotidine	6399
17	Pentazocine	76913		Prednisolone	6346
18	Ampicillin Sodium & Sulbactam Sodium	76763		Levothyroxine Sodium Hydrate	6215
19	Dexamethasone Sodium Phosphate	76240		Dexamethasone	6042
20	Magnesium Oxide	68639		Levofloxacin Hydrate	6006
